# Supplementary material for: High-Temperature Spin Crossover in Iron(II) Complexes with 2,6-Bis(1H-imidazol-2-yl)pyridine
Source: Molecules. 2022 Aug 10;27(16):5093. doi: 10.3390/molecules27165093 (PMC9415506; doi:10.3390/molecules27165093)
Supplement: Supplementary file 1 [file molecules-27-05093-s001.zip]

Archive with 1 entries (1 files):
- molecules-1786821-supplementary.pdf
